# Supplementary material for: Distinct Immunophenotypes in the DNA Index-Based Stratification of Pediatric B-Cell Acute Lymphoblastic Leukemia
Source: Cancers (Basel). 2024 Oct 24;16(21):3585. doi: 10.3390/cancers16213585 (PMC11545691; doi:10.3390/cancers16213585)
Supplement: Supplementary file 1 [file cancers-16-03585-s001.zip]

Archive with 1 entries (1 files):
- cancers-3226113-supplementary.pdf
